# Supplementary material for: Temporal–Spatial Differences of Nitrogen Source–Sink in Sediments of Wetland–River Connected System and Response Mechanism of Microbial Community Function
Source: Microorganisms. 2026 May 27;14(6):1216. doi: 10.3390/microorganisms14061216 (PMC13302948; doi:10.3390/microorganisms14061216)
Supplement: Supplementary file 1 [file microorganisms-14-01216-s001.zip]

Archive with 1 entries (1 files):
- microorganisms-4284102-supplementary.pdf
